# Supplementary material for: ESTREL-Fatigue—association of levodopa with post-stroke fatigue
Source: Eur Stroke J. 2026 Apr 7;11(4):aakag029. doi: 10.1093/esj/aakag029 (PMC13131240; doi:10.1093/esj/aakag029)
Supplement: aakag029_Supplemental_Files [file aakag029_supplemental_files.zip]

Archive with 4 entries (4 files):
- Clinical Study Protocol ESTREL V1.3, 03.07.2019.pdf
- ESTREL Investigators.pdf
- ESTREL-Fatigue Supplementary Materials.docx
- SAP_ESTREL_prod_1761597796.4701.pdf
